# Supplementary material for: Effects of natural and seminatural elements on the composition and dispersion of carabid beetles inhabiting an agroecosystem in Northern Italy
Source: Ecol Evol. 2021 Jun 29;11(15):10526–37. doi: 10.1002/ece3.7857 (PMC8328445; doi:10.1002/ece3.7857)
Supplement: Supplementary file 2 — Appendix S1 [file ECE3-11-10526-s002.xlsx]

## Sheet: Sheet1
Trap	A_1	A_2	A_3	A_4	A_5	A_6	A_7	A_8	A_9	B_1	B_2	B_3	B_4	B_5	B_6	B_7	B_8	B_9	B_10	B_11	B_12	B_13	B_14	B_15	C_1	C_2	C_3	C_4	C_5	C_6	C_7	C_8	C_9	C_10	C_11
N_sp(ecies)	20	17	24	18	15	19	18	20	14	18	14	18	14	10	9	17	11	9	9	15	14	19	18	19	13	16	13	11	13	17	14	17	13	15	17
N_ind(ividuals)	182	315	555	161	113	238	228	254	271	172	77	86	115	83	43	183	49	66	56	42	83	358	132	289	78	105	114	78	48	69	69	138	63	103	149
N_sp_ brachypterous	9	6	7	3	0	7	7	8	8	7	4	6	3	2	0	3	2	3	3	6	6	7	8	7	0	6	5	5	6	5	5	7	7	6	0
N_ind_brachypterous	94	32	67	54	33	98	154	105	151	100	21	27	49	5	14	46	20	17	8	22	48	220	102	259	65	37	43	36	22	12	24	93	47	74	121
N_sp_macropterous	9	9	15	14	10	11	10	11	5	10	9	11	10	8	7	13	9	6	6	8	8	11	8	11	7	9	8	6	7	11	8	9	5	8	10
N_ind_macropterous	69	264	485	106	79	129	73	148	117	71	55	53	65	78	29	131	29	49	48	19	35	137	28	26	13	64	71	42	26	51	44	29	13	27	27
N_sp_dimorphic	2	2	2	1	1	1	1	1	1	1	1	1	1	0	0	1	0	0	0	1	0	1	2	1	0	1	0	0	0	1	1	1	1	1	1
N_ind_dimorphic	19	19	3	1	1	11	1	1	3	1	1	6	1	0	0	6	0	0	0	1	0	1	2	4	0	4	0	0	0	6	1	16	3	2	1
N_sp_zoophagous	18	12	17	8	10	15	16	18	12	14	8	12	8	4	4	9	5	6	7	11	13	18	15	17	12	13	11	10	10	11	9	14	12	14	15
N_ind_zoophagous	151	288	422	129	98	200	223	248	263	152	52	63	98	33	29	165	37	57	54	37	80	357	128	284	76	91	102	77	41	51	63	120	60	100	147
N_sp_omnivorous	1	3	4	3	2	2	1	1	1	1	4	3	3	1	1	3	2	0	0	2	1	1	2	1	1	1	1	1	1	2	3	1	0	1	2
N_ind_omnivorous	13	5	129	9	10	26	4	5	5	17	21	11	9	3	2	4	5	0	0	3	3	1	3	1	2	7	11	1	5	8	3	1	0	3	2
N_sp_phytophagous	1	3	5	10	10	5	3	2	2	4	5	5	6	8	9	9	9	7	5	4	2	0	1	2	1	2	3	1	2	6	6	4	3	0	0
N_ind_phytophagous	18	22	4	23	5	12	1	1	3	3	4	12	8	47	12	14	7	9	2	2	0	0	1	4	0	7	1	0	2	10	3	17	3	0	0
N_sp_large	4	4	4	1	3	5	5	5	5	5	4	5	2	0	1	1	0	1	2	4	5	5	4	5	5	3	3	2	4	3	3	5	5	5	5
N_ind_large	69	29	30	2	25	45	33	66	41	88	20	23	8	0	1	2	0	1	7	17	29	165	70	125	62	19	26	8	4	8	9	36	29	51	43
N_sp_medium	14	11	15	15	11	11	10	11	9	12	9	11	10	9	7	12	11	8	6	10	8	12	12	11	7	11	8	8	9	12	10	9	7	8	11
N_ind_medium	106	270	462	157	87	178	188	180	230	82	56	59	101	82	40	147	49	65	48	22	53	191	59	158	11	79	86	69	44	57	53	88	31	50	105
N_sp_small	2	2	5	1	1	3	3	3	0	1	1	2	2	1	1	4	0	0	1	1	1	2	2	3	1	2	1	1	0	2	1	2	1	2	1
N_ind_small	7	16	63	1	1	15	7	7	0	2	1	4	6	1	2	34	0	0	1	3	1	2	3	6	5	7	1	1	0	4	7	13	3	2	1
